# Supplementary material for: Investigating Modifiable Risk Factors Across Dementia Subtypes: Insights from the UK Biobank
Source: Biomedicines. 2024 Aug 31;12(9):1967. doi: 10.3390/biomedicines12091967 (PMC11428917; doi:10.3390/biomedicines12091967)
Supplement: Supplementary file 1 [file biomedicines-12-01967-s001.zip]

Archive with 1 entries (1 files):
- biomedicines-3143333-supplementary.xlsx
