# Supplementary material for: Investigating Modifiable Risk Factors Across Dementia Subtypes: Insights from the UK Biobank
Source: Biomedicines. 2024 Aug 31;12(9):1967. doi: 10.3390/biomedicines12091967 (PMC11428917; doi:10.3390/biomedicines12091967)
Supplement: Supplementary file 1 [file biomedicines-12-01967-s001.zip › biomedicines-3143333-supplementary.xlsx]

## Sheet: Table S1
	Table S1 Definitions of modifiable risk factors from UK biobank
	Categories	Variables	UK Biobank field code	Definition	Note
	Sociodemographic factors	Socioeconomic status	738	Divide into 3 groups: (i) < £18,000; (ii) £18,000–£30,999 or £31,000–£51,999; (iii) £52,000–£100,000 or > £100,000;
		High education	6138	High education was defined as meeting one of the following: (i) College or University degree; (ii) NVQ, HND, HNC, or equivalent; (iii) Other professional qualifications eg: nursing, teaching;
		Employment status	6142	Employment was defined as meeting one of the following: (i) In paid employment or self-employed; (ii) Looking after home and/or family; (iii) Doing unpaid or voluntary work; (iv) Full or part-time student;
	Lifestyles	Drinking status	20117	Divide into 2 groups: (i) Never/Previous; (ii) Current
		Smoking status	20116	Divide into 2 groups: (i) Never/Previous; (ii) Current
		Healthy physical activity	884, 894, 904, 914	Meet at least one of the 2 following: (i) Frequency: vigorous activity once and moderate physical activity at least 5 days per week (OR equivalent combination); (ii) Time: vigorous activity for at least 75 minutes OR moderate activity for 150 minutes per week (OR equivalent combination)
		Diet	1309, 1319, 1289, 1299, 1329, 1339, 1349, 1369, 1379, 1389, 1438, 1448, 1458, 1468	All component scores were summed to obtain a healthy diet score ranging from 0 to 7, with higher scores indicating a healthier diet.Diet was divided into the following three groups. (i) Poor diet (0 point or 1 point or 2 points); (ii) Intermediate diet (3 points or 4 points ); (iii) Healthy diet(5 points or 6 points or 7 points)	To determine whether participants meet the following criteria based on the UK Biobank's Food Frequency Questionnaire (FFQ), assign one point for each criterion met: (i) Fruits >= 4 servings/day; (ii) Vegetables >= 4 servings/day; (iii) Fish >= 2 servings/week; (iv) Processed meats < = 1 servings/week; (v) Unprocessed red meats < = 1.5 servings/week; (vi) Whole grains >= 3 servings/day (vii) Refin…
		Sleep pattern	1160, 1180, 1200, 1210, 1220	All component scores were summed to obtain a healthy sleep score ranging from 0 to 5, with higher scores indicating a healthier sleep pattern.Sleep pattern was divided into the following three groups. (i) poor sleep pattern (0 point or 1 pointor 2 points); (ii) intermediate sleep pattern(3 points ); (iii) healthy sleep pattern(4 points or 5 points)	We included five sleep factors (chronotype, duration, insomnia, snoring, and excessive daytime sleepiness) to generate a healthy sleep score.Participants received one point for meeting each criterion, otherwise, they received zero points. (i) Early chronotype (‘morning’ or ‘morning than evening’); (ii) Sleep 7–8 h per day; (iii) Reported never or rarely insomnia symptoms; (iv) No self-reported sn…
		Social isolation	1031,6160,709	The social isolation score was calculated by summing the points from three questions, with possible scores ranging from 0 to 3. Based on their social isolation scores, participants were categorized into three groups. (i) Low isolation (0 point); (ii) Medium isolation (1 point); (iii) Hight isolation (2 or 3 points)	Social isolation was evaluated based on responses to three questions from the questionnaires: (i) “How often do you visit friends or family or have them visit you?” (1 point for the response of “once a month”, “once every few months”, “never or almost never”,or“no friends or family outside the household” ); (ii) “Which of the following leisure or social activities do you engage in once a week or …
		Loneliness	2020，2110	The loneliness score was calculated by summing the points from two questions, with possible scores ranging from 0 to 2. Based on their loneliness scores, participants were categorized into three groups. (i) Low loneliness (0 point); (ii) Medium loneliness (1 point); (iii) High loneliness (2 points)	Loneliness was assessed by two questions from UKB questionnaires: (i)“Do you often feel lonely?” (1 point for the response of “yes” ); (ii) “How often are you able to confide in someone close to you?” (1 point for the response of “never or almost never” ).
	Environment	Nitrogen oxides air pollution	24004	Continuous variables were divided into three groups—low, medium, and high—based on tertiles.
		Particulate matter air pollution (pm2.5)	24006
		Greenspace percentage, buffer 1000m	24500
		Water percentage, buffer 300 m	24505
		Natural environment percentage, buffer 1000m	24506
		Natural environment percentage, buffer 300m	24507
	Physical measures	Handgrip strength	46, 47	Continuous variables were divided into three groups—low, medium, and high—based on tertiles.
		Systolic blood pressure	4080
		Diastolic blood pressure	4079
		Body fat percentage	23099
		Trunk fat percentage	23127
		Arm fat percentage	23123, 23119
		Body mass index (BMI)	21001
	Blood markers	Estimated glomerular filtration rate (eGFR)	30700	Continuous variables were divided into three groups—low, medium, and high—based on tertiles.	The estimated glomerular filtration rate (eGFR) is a crucial metric for evaluating kidney function. The CKD-EPI (Chronic Kidney Disease Epidemiology Collaboration) creatinine equation estimates GFR by incorporating variables such as serum creatinine level, age, gender, and race.
		Vitamin D	30890
		C-reactive protein	30710
		Albumin	30600
		Insulin-like Growth Factor 1 (IGF-1)	30770
		Sex Hormone-Binding Globulin	30830
		Alanine aminotransferase	30620
		Cystatin C	30720
		Urate	30880
		Low-Density Lipoprotein (LDL)	30780
		Triglycerides	30870
		Glucose	30740
		Hemoglobin A1c(HbA1c)	30750
		Testosterone	30850
	Medical history	Stroke	41202, 41270, 41262, 41280, 41203, 41271, 41263, 41281	ICD-9 codes 430, 431, 434, and 436; ICD-10 codes I60-I69	Diagnosed before enrollment
		Hypertension		ICD-9 codes 401–405; ICD-10 codes I10-I15
		Diabetes		ICD-9 codes 250; ICD-10 codes E10–E14
		Atrial fibrillation		ICD-9 codes 4273; ICD-10 codes I48
		Coronary artery disease		ICD-9 codes 410–412; ICD-10 codes I21–I23, I24.1, and I25.2
		Traumatic brain injury		ICD-9 codes 800-804,850-854; ICD-10 codes S00-S09
		Rheumatoid arthritis		ICD-9 codes 714; ICD-10 codes M05,M06
		Thyroid dysfunction		ICD-9 codes 240-246; ICD-10 codes E00-E07
		Anaemia		ICD-10 codes D50-D64
	Psychiatric factors	Depression	20002, 20126, 20544	Field 20002 coded 1286; field 20126 coded 3–5; field 20544 codes 11
		Anxiety		Field 20002 codes 1287; field 20544 codes 15
		Bipolar disorder		Field 20002 coded 1291; field 20126 coded 1–2; field 20544 codes 10
		Sleep problems	41202, 41270, 41262, 41280, 41203, 41271, 41263, 41281	ICD-9 codes 7805; ICD-10 codes G47
		Alcohol use disorder		ICD-9 codes303; ICD-10 codes F10

## Sheet: Table S2
	Table S2 Variance Inflation Factors(VIFs) of risk factors
	risk factors	VIF
	Medium socioeconomic status	1.80601
	High socioeconomic status	2.09666
	High education	1.04994
	Unemployment	1.38807
	Healthy physical activity	1.06768
	Current alcohol drinker	1.04695
	Current smoker	1.09271
	Healthy sleep pattern	1.04292
	Medium social isolation	1.08391
	High social isolation	1.08973
	Medium loneliness	1.06127
	High loneliness	1.05085
	High nitrogen oxide air pollution	1.95859
	High particulate matter air pollution (pm2.5)	1.99788
	High greenspace percentage, buffer 1000m	4.30705
	High water percentage, buffer 300 m	1.06151
	High natural environment percentage, buffer 1000m	4.57856
	High natural environment percentage, buffer 300m	1.69224
	Medium handgrip strength	1.54898
	High handgrip strength	2.59938
	High systolic blood pressure	1.42673
	High diastolic blood pressure	1.42125
	High body fat percentage	5.77135
	Medium trunk fat percentage	1.61699
	High trunk fat percentage	4.20307
	High arm fat percentage	4.98202
	Medium BMI	1.88877
	High BMI	2.84026
	Medium eGFR	1.4593
	High eGFR	1.84983
	High vitamin D level	1.06682
	Medium C-reactive protein level	1.47489
	High C-reactive protein level	1.80524
	High albumin level	1.08759
	Medium IGF-1 level	1.39471
	High IGF-1 level	1.50372
	Medium sex-hormone-binding globulin level	1.54739
	High sex-hormone-binding globulin level	2.06042
	High alanine aminotransferase level	1.22236
	Medium cystatin C level	1.52194
	High cystatin C level	2.07717
	Medium urate level	1.62744
	High urate level	2.28743
	Medium LDL level	1.39068
	High LDL level	1.46952
	Medium glucose level	1.35015
	High glucose level	1.47728
	Medium HbA1c level	1.37715
	High HbA1c level	1.61531
	Medium testosterone level	1.56813
	High testosterone level	2.72843
	Stroke	1.02427
	Hypertension	1.20694
	Diabetes	1.14034
	Atrial fibrillation	1.0377
	Coronary artery disease	1.05902
	Traumatic brain injury	1.03665
	Rheumatoid arthritis	1.01272
	Thyroid dysfunction	1.02551
	Anaemia	1.01936
	Depression	1.10296
	Anxiety	1.07477
	Bipolar disorder	1.00595
	Alcohol use disorder	1.05328

## Sheet: Table S3
	Table S3 The distribution of data after merging risk factors associated with ACD
		Level	Overall	Non-dementia	dementia	P-value
	N		459811	453950	5861
	Sociodemographic factors (%)	Favourable	173482 (37.7)	171449 (37.8)	2033 (34.7)	<0.001
		Intermediate	71948 (15.6)	71128 (15.7)	820 (14.0)
		Unfavourable	214381 (46.6)	211373 (46.6)	3008 (51.3)
	Lifestyles(%)	Favourable	193874 (42.2)	191851 (42.3)	2023 (34.5)	<0.001
		Intermediate	122345 (26.6)	120742 (26.6)	1603 (27.4)
		Unfavourable	143592 (31.2)	141357 (31.1)	2235 (38.1)
	Environment(%)	Favourable	198002 (43.1)	195607 (43.1)	2395 (40.9)	0.001
		Intermediate	111705 (24.3)	110264 (24.3)	1441 (24.6)
		Unfavourable	150104 (32.6)	148079 (32.6)	2025 (34.6)
	Physical measures (%)	Favourable	178098 (38.7)	176149 (38.8)	1949 (33.3)	<0.001
		Intermediate	197562 (43.0)	194952 (42.9)	2610 (44.5)
		Unfavourable	84151 (18.3)	82849 (18.3)	1302 (22.2)
	Blood markers (%)	Favourable	151835 (33.0)	150492 (33.2)	1343 (22.9)	<0.001
		Intermediate	151786 (33.0)	150007 (33.0)	1779 (30.4)
		Unfavourable	156190 (34.0)	153451 (33.8)	2739 (46.7)
	Medical history (%)	Favourable	395209 (86.0)	391087 (86.2)	4122 (70.3)	<0.001
		Intermediate	38996 (8.5)	38164 (8.4)	832 (14.2)
		Unfavourable	25606 (5.6)	24699 (5.4)	907 (15.5)
	Psychiatric factors (%)	Favourable	24819 (5.4)	24626 (5.4)	193 (3.3)	<0.001
		Intermediate	376686 (81.9)	371741 (81.9)	4945 (84.4)
		Unfavourable	58306 (12.7)	57583 (12.7)	723 (12.3)

## Sheet: Table S4
	Table S4 The distribution of data after merging risk factors associated with AD
		Level	Overall	Non-dementia	dementia	P-value
	N		459811	457343	2468
	Sociodemographic factors (%)	Favourable	211968 (46.1)	211581 (46.3)	387 (15.7)	<0.001
		Intermediate	121175 (26.4)	120415 (26.3)	760 (30.8)
		Unfavourable	126668 (27.5)	125347 (27.4)	1321 (53.5)
	Lifestyles(%)	Favourable	325042 (70.7)	323482 (70.7)	1560 (63.2)	<0.001
		Intermediate	98581 (21.4)	97993 (21.4)	588 (23.8)
		Unfavourable	36188 (7.9)	35868 (7.8)	320 (13.0)
	Environment(%)	Favourable	153282 (33.3)	152539 (33.4)	743 (30.1)	0.002
		Intermediate	168301 (36.6)	167368 (36.6)	933 (37.8)
		Unfavourable	138228 (30.1)	137436 (30.1)	792 (32.1)
	Physical measures (%)	Favourable	138410 (30.1)	137852 (30.1)	558 (22.6)	<0.001
		Intermediate	102211 (22.2)	101637 (22.2)	574 (23.3)
		Unfavourable	219190 (47.7)	217854 (47.6)	1336 (54.1)
	Blood markers (%)	Favourable	267409 (58.2)	266151 (58.2)	1258 (51.0)	<0.001
		Intermediate	97061 (21.1)	96502 (21.1)	559 (22.6)
		Unfavourable	95341 (20.7)	94690 (20.7)	651 (26.4)
	Medical history (%)	Favourable	413761 (90.0)	411819 (90.0)	1942 (78.7)	<0.001
		Intermediate	34377 (7.5)	34036 (7.4)	341 (13.8)
		Unfavourable	11673 (2.5)	11488 (2.5)	185 (7.5)
	Psychiatric factors (%)	Favourable	25270 (5.5)	25201 (5.5)	69 (2.8)	<0.001
		Unfavourable	434541 (94.5)	432142 (94.5)	2399 (97.2)

## Sheet: Table S5
	Table S5 The distribution of data after merging risk factors associated with VD
		Level	Overall	Non-dementia	dementia	P-value
	N		459811	458539	1272
	Sociodemographic factors (%)	Favourable	222872 (48.5)	222649 (48.6)	223 (17.5)	<0.001
		Intermediate	110271 (24.0)	109931 (24.0)	340 (26.7)
		Unfavourable	126668 (27.5)	125959 (27.5)	709 (55.7)
	Lifestyles(%)	Favourable	204407 (44.5)	203976 (44.5)	431 (33.9)	<0.001
		Intermediate	138996 (30.2)	138615 (30.2)	381 (30.0)
		Unfavourable	116408 (25.3)	115948 (25.3)	460 (36.2)
	Environment(%)	Favourable	105459 (22.9)	105216 (22.9)	243 (19.1)	0.003
		Intermediate	97471 (21.2)	97172 (21.2)	299 (23.5)
		Unfavourable	256881 (55.9)	256151 (55.9)	730 (57.4)
	Physical measures (%)	Favourable	240254 (52.3)	239736 (52.3)	518 (40.7)	<0.001
		Intermediate	66793 (14.5)	66579 (14.5)	214 (16.8)
		Unfavourable	152764 (33.2)	152224 (33.2)	540 (42.5)
	Blood markers (%)	Favourable	152296 (33.1)	152097 (33.2)	199 (15.6)	<0.001
		Intermediate	151439 (32.9)	151138 (33.0)	301 (23.7)
		Unfavourable	156076 (33.9)	155304 (33.9)	772 (60.7)
	Medical history (%)	Favourable	396544 (86.2)	395792 (86.3)	752 (59.1)	<0.001
		Intermediate	20897 (4.5)	20810 (4.5)	87 (6.8)
		Unfavourable	42370 (9.2)	41937 (9.1)	433 (34.0)
	Psychiatric factors (%)	Favourable	386578 (84.1)	385518 (84.1)	1060 (83.3)	0.001
		Intermediate	67729 (14.7)	67547 (14.7)	182 (14.3)
		Unfavourable	5504 (1.2)	5474 (1.2)	30 (2.4)

## Sheet: Table S6
	Table S6 Baseline characteristics of study participants by incident dementia status
		Overall	Non-dementia	dementia	P-value
	N	460799	453950	6849
	Age(year)	58(50,63)	58(50,63)	65(62,68)	<0.001
	Sex				<0.001
	Female(aged 56.8±8.0)	249724(54.2)	246478(54.3)	3246(47.4)
	Male(aged 56.7±8.2)	211075(45.8)	207472(45.7)	3603(52.6)
	Socioeconomic status				<0.001
	Low	104699(22.7)	101735(22.4)	2964(43.3)
	Medium	245924(53.4)	242577(53.4)	3347(48.9)
	High	110176(23.9)	109638(24.2)	538(7.9)
	Education				<0.001
	Low	133365(28.9)	131010(28.9)	2355(34.4)
	High	327434(71.1)	322940(71.1)	4494(65.6)
	Employment status				<0.001
	Employment	165471(35.9)	160435(35.3)	5036(73.5)
	Unemployment	295328(64.1)	293515(64.7)	1813(26.5)
	Physical activity				<0.001
	Poor	134383 (29.2)	132047 (29.1)	2336 (34.1)
	Healthy	326416 (70.8)	321903 (70.9)	4513 (65.9)
	Drinking status				<0.001
	Never/ Previous	36353 (7.9)	35415 (7.8)	938 (13.7)
	Current	424446 (92.1)	418535 (92.2)	5911 (86.3)
	Smoking status				0.986
	Never/ Previous	412699 (89.6)	406564 (89.6)	6135 (89.6)
	Current	48100 (10.4)	47386 (10.4)	714 (10.4)
	Diet				0.412
	Poor	86661 (18.8)	85411 (18.8)	1250 (18.3)
	Intermediate	223720 (48.6)	220350 (48.5)	3370 (49.2)
	Healthy	150418 (32.6)	148189 (32.6)	2229 (32.5)
	Sleep pattern				<0.001
	Poor	103521 (22.5)	101883 (22.4)	1638 (23.9)
	Intermediate	194983 (42.3)	192013 (42.3)	2970 (43.4)
	Healthy	162295 (35.2)	160054 (35.3)	2241 (32.7)
	Social isolation				0.459
	Low	257418 (55.9)	253635 (55.9)	3783 (55.2)
	Medium	167505 (36.4)	164966 (36.3)	2539 (37.1)
	High	35876 (7.8)	35349 (7.8)	527 (7.7)
	Loneliness				<0.001
	Low	329719 (71.6)	325282 (71.7)	4437 (64.8)
	Medium	109962 (23.9)	107965 (23.8)	1997 (29.2)
	High	21118 (4.6)	20703 (4.6)	415 (6.1)
	Nitrogen oxide(micro-g/m3)				<0.001
	Low（19.74-37.1）	153601 (33.3)	151473 (33.4)	2128 (31.1)
	Medium（37.1-47.37）	153689 (33.4)	151304 (33.3)	2385 (34.8)
	High（47.37-265.94）	153509 (33.3)	151173 (33.3)	2336 (34.1)
	Particulate matter(micro-g/m3)				<0.001
	Low（8.17-9.54）	154726 (33.6)	152588 (33.6)	2138 (31.2)
	Medium（9.54-10.33）	153395 (33.3)	151080 (33.3)	2315 (33.8)
	High（10.33-21.31）	152678 (33.1)	150282 (33.1)	2396 (35.0)
	Greenspace percentage, buffer 1000m(%)				0.001
	Low（4.415-31.14）	153585 (33.3)	151355 (33.3)	2230 (32.6)
	Medium（31.14-52.81）	153600 (33.3)	151173 (33.3)	2427 (35.4)
	High（52.81-99.193）	153614 (33.3)	151422 (33.4)	2192 (32.0)
	Water percentage, buffer 300 m(%)				<0.001
	Low（0-0.044）	153754 (33.4)	151350 (33.3)	2404 (35.1)
	Medium（0.044-0.45）	153456 (33.3)	151144 (33.3)	2312 (33.8)
	High（0.45-97.883）	153589 (33.3)	151456 (33.4)	2133 (31.1)
	Natural environment percentage, buffer 1000m(%)				0.002
	Low（0-24.204）	153734 (33.4)	151486 (33.4)	2248 (32.8)
	Medium（24.204-50.856）	153516 (33.3)	151100 (33.3)	2416 (35.3)
	High（50.856-100）	153549 (33.3)	151364 (33.3)	2185 (31.9)
	Natural environment percentage, buffer 300m(%)				0.056
	Low（0-9.821）	154062 (33.4)	151794 (33.4)	2268 (33.1)
	Medium（9.821-31.473）	153127 (33.2)	150762 (33.2)	2365 (34.5)
	High（31.473-100）	153610 (33.3)	151394 (33.4)	2216 (32.4)
	Handgrip strength(Kg)				<0.001
	Low（0-26）	158605 (34.4)	155677 (34.3)	2928 (42.8)
	Medium（26-38）	163575 (35.5)	161228 (35.5)	2347 (34.3)
	High（38-90）	138619 (30.1)	137045 (30.2)	1574 (23.0)
	Systolic blood pressure(mmHg)				<0.001
	Low（65-127）	156058 (33.9)	154470 (34.0)	1588 (23.2)
	Medium（127-143.5）	153191 (33.2)	151063 (33.3)	2128 (31.1)
	High（143.5-268）	151550 (32.9)	148417 (32.7)	3133 (45.7)
	Diastolic blood pressure(mmHg)				0.128
	Low（32-76.5）	155469 (33.7)	153116 (33.7)	2353 (34.4)
	Medium（76.5-86）	159584 (34.6)	157177 (34.6)	2407 (35.1)
	High（86-147.5）	145746 (31.6)	143657 (31.6)	2089 (30.5)
	Body fat percentage(%)				0.35
	Low（5-26.8）	153845 (33.4)	151599 (33.4)	2246 (32.8)
	Medium（26.8-35.2）	154480 (33.5)	152130 (33.5)	2350 (34.3)
	High（35.2-69.8）	152474 (33.1)	150221 (33.1)	2253 (32.9)
	Trunk fat percentage(%)				<0.001
	Low（2-27.6）	155142 (33.7)	153000 (33.7)	2142 (31.3)
	Medium（27.6-34.4）	153105 (33.2)	150888 (33.2)	2217 (32.4)
	High（34.4-77.6）	152552 (33.1)	150062 (33.1)	2490 (36.4)
	Arm fat percentage(%)				0.04
	Low（1.6-24.1）	155212 (33.7)	152861 (33.7)	2351 (34.3)
	Medium（24.1-34.6）	152856 (33.2)	150530 (33.2)	2326 (34.0)
	High（34.6-74.9）	152731 (33.1)	150559 (33.2)	2172 (31.7)
	BMI(Kg/m2 )				<0.001
	Low（12.1212-25.0331）	153590 (33.3)	151520 (33.4)	2070 (30.2)
	Medium（25.0331-28.65998）	153604 (33.3)	151372 (33.3)	2232 (32.6)
	High（28.65998-74.6837）	153605 (33.3)	151058 (33.3)	2547 (37.2)
	eGFR(ml/ min /1.73m2)				<0.001
	Low（2.891238-86.147985）	153596 (33.3)	150400 (33.1)	3196 (46.7)
	Medium（86.147985-96.446414）	153574 (33.3)	150842 (33.2)	2732 (39.9)
	High（96.446414-217.710611）	153629 (33.3)	152708 (33.6)	921 (13.4)
	Vitamin D(nmol/L)				0.079
	Low（10-38）	153884 (33.4)	151527 (33.4)	2357 (34.4)
	Medium（38-56.1）	153285 (33.3)	150996 (33.3)	2289 (33.4)
	High（56.1-340）	153630 (33.3)	151427 (33.4)	2203 (32.2)
	C-reactive protein(mg/L)				<0.001
	Low（0.08-0.84）	153807 (33.4)	151613 (33.4)	2194 (32.0)
	Medium（0.84-2.11）	153536 (33.3)	151377 (33.3)	2159 (31.5)
	High（2.11-79.96）	153456 (33.3)	150960 (33.3)	2496 (36.4)
	Albumin(g/L)				<0.001
	Low（17.38-44.1932）	153585 (33.3)	150748 (33.2)	2837 (41.4)
	Medium（44.1932-46.19）	154181 (33.5)	151998 (33.5)	2183 (31.9)
	High（46.19-59.8）	153033 (33.2)	151204 (33.3)	1829 (26.7)
	IGF-1 level(nmol/L)				<0.001
	Low（1.445-18.896）	153589 (33.3)	150705 (33.2)	2884 (42.1)
	Medium（18.896-23.51）	153603 (33.3)	151431 (33.4)	2172 (31.7)
	High（23.51-126.766）	153607 (33.3)	151814 (33.4)	1793 (26.2)
	Sex-hormone-binding globulin(nmol/L)				<0.001
	Low（0.39-37.08）	153660 (33.3)	151761 (33.4)	1899 (27.7)
	Medium（37.08-56.86）	153552 (33.3)	151006 (33.3)	2546 (37.2)
	High（56.86-241.92）	153587 (33.3)	151183 (33.3)	2404 (35.1)
	Alanine aminotransferase(U/L)				<0.001
	Low（3.01-16.91）	153598 (33.3)	151254 (33.3)	2344 (34.2)
	Medium（16.91-24.36）	153588 (33.3)	151143 (33.3)	2445 (35.7)
	High（24.36-495.19）	153613 (33.3)	151553 (33.4)	2060 (30.1)
	Cystatin C(mg/L)				<0.001
	Low（0.295-0.833）	154972 (33.6)	153675 (33.9)	1297 (18.9)
	Medium（0.833-0.945）	152219 (33.0)	150300 (33.1)	1919 (28.0)
	High（0.945-7.487）	153608 (33.3)	149975 (33.0)	3633 (53.0)
	Urate(umol/L)				<0.001
	Low（89.1-268.5）	153743 (33.4)	151724 (33.4)	2019 (29.5)
	Medium（268.5-339.5）	153428 (33.3)	151132 (33.3)	2296 (33.5)
	High（339.5-1067.5）	153628 (33.3)	151094 (33.3)	2534 (37.0)
	LDL(mmol/L)				<0.001
	Low（0.266-3.149）	153737 (33.4)	150868 (33.2)	2869 (41.9)
	Medium（3.149-3.895）	153495 (33.3)	151571 (33.4)	1924 (28.1)
	High（3.895-9.797）	153567 (33.3)	151511 (33.4)	2056 (30.0)
	Triglycerides(mmol/L)				<0.001
	Low（0.231-1.179）	153600 (33.3)	151546 (33.4)	2054 (30.0)
	Medium（1.179-1.875）	153656 (33.3)	151277 (33.3)	2379 (34.7)
	High（1.875-11.278）	153543 (33.3)	151127 (33.3)	2416 (35.3)
	Glucose(mmol/L)				<0.001
	Low（0.995-4.748）	153836 (33.4)	152000 (33.5)	1836 (26.8)
	Medium（4.748-5.151）	153471 (33.3)	151411 (33.4)	2060 (30.1)
	High（5.151-36.813）	153492 (33.3)	150539 (33.2)	2953 (43.1)
	HbA1c(mmol/mol)				<0.001
	Low（15-33.7）	154656 (33.6)	153162 (33.7)	1494 (21.8)
	Medium（33.7-36.8）	153782 (33.4)	151731 (33.4)	2051 (29.9)
	High（36.8-515.2）	152361 (33.1)	149057 (32.8)	3304 (48.2)
	Testosterone(nmol/L)				<0.001
	Low（0.35-1.3）	153633 (33.3)	151748 (33.4)	1885 (27.5)
	Medium（1.3-9.692）	153540 (33.3)	151056 (33.3)	2484 (36.3)
	High（9.692-53.136）	153626 (33.3)	151146 (33.3)	2480 (36.2)
	Stroke				<0.001
	No	457368 (99.3)	450692 (99.3)	6676 (97.5)
	Yes	3431 (0.7)	3258 (0.7)	173 (2.5)
	Hypertension				<0.001
	No	424528 (92.1)	419027 (92.3)	5501 (80.3)
	Yes	36271 (7.9)	34923 (7.7)	1348 (19.7)
	Diabetes				<0.001
	No	450861 (97.8)	444559 (97.9)	6302 (92.0)
	Yes	9938 (2.2)	9391 (2.1)	547 (8.0)
	Atrial fibrillation				<0.001
	No	455027 (98.7)	448427 (98.8)	6600 (96.4)
	Yes	5772 (1.3)	5523 (1.2)	249 (3.6)
	Coronary artery disease				<0.001
	No	454657 (98.7)	448070 (98.7)	6587 (96.2)
	Yes	6142 (1.3)	5880 (1.3)	262 (3.8)
	Traumatic brain injury				<0.001
	No	455517 (98.9)	448796 (98.9)	6721 (98.1)
	Yes	5282 (1.1)	5154 (1.1)	128 (1.9)
	Rheumatoid arthritis				<0.001
	No	458397 (99.5)	451620 (99.5)	6777 (98.9)
	Yes	2402 (0.5)	2330 (0.5)	72 (1.1)
	Thyroid dysfunction				<0.001
	No	452586 (98.2)	445960 (98.2)	6626 (96.7)
	Yes	8213 (1.8)	7990 (1.8)	223 (3.3)
	Anaemia				<0.001
	No	451676 (98.0)	445051 (98.0)	6625 (96.7)
	Yes	9123 (2.0)	8899 (2.0)	224 (3.3)
	Depression				<0.001
	No	391079 (84.9)	385154 (84.8)	5925 (86.5)
	Yes	69720 (15.1)	68796 (15.2)	924 (13.5)
	Anxiety				<0.001
	No	435504 (94.5)	428876 (94.5)	6628 (96.8)
	Yes	25295 (5.5)	25074 (5.5)	221 (3.2)
	Bipolar disorder				<0.001
	No	457837 (99.4)	451065 (99.4)	6772 (98.9)
	Yes	2962 (0.6)	2885 (0.6)	77 (1.1)
	Sleep problems				<0.001
	No	457972 (99.4)	451196 (99.4)	6776 (98.9)
	Yes	2827 (0.6)	2754 (0.6)	73 (1.1)
	Alcohol use disorder				<0.001
	No	458139 (99.4)	451376 (99.4)	6763 (98.7)
	Yes	2660 (0.6)	2574 (0.6)	86 (1.3)

## Sheet: Table S7
	Table S7 Associations of the seven domains with dementia and its subtypes (Model 1)
		ACD			AD			VD
		HR(95% CI)	P	P for trend	HR(95% CI)	P	P for trend	HR(95% CI)	P	P for trend
	Sociodemographic factors
	Favourable	1(reference)		***	1(reference)		***	1(reference)		***
	Intermediate	1.10(1.02-1.20)	*		1.29(1.14-1.47)	***		1.31(1.10-1.57)	**
	Unfavourable	1.25(1.18-1.32)	***		1.77(1.56-2.00)	***		1.99(1.70-2.34)	***
	Lifestyles
	Favourable	1(reference)		***	1(reference)		***	1(reference)		***
	Intermediate	1.21(1.14-1.30)	***		1.22(1.11-1.34)	***		1.26(1.10-1.45)	***
	Unfavourable	1.57(1.48-1.67)	***		1.61(1.43-1.82)	***		1.95(1.71-2.23)	***
	Environment
	Favourable	1(reference)		***	1(reference)		***	1(reference)		***
	Intermediate	1.15(1.08-1.23)	***		1.19(1.08-1.31)	***		1.32(1.11-1.56)	**
	Unfavourable	1.24(1.17-1.32)	***		1.32(1.19-1.46)	***		1.36(1.17-1.57)	***
	Physical measures
	Favourable	1(reference)		***	1(reference)		***	1(reference)		***
	Intermediate	1.32(1.23-1.41)	***		1.22(1.07-1.39)	**		1.30(1.11-1.53)	**
	Unfavourable	1.45(1.34-1.57)	***		1.39(1.23-1.56)	***		1.67(1.46-1.90)	***
	Blood markers
	Favourable	1(reference)		***	1(reference)		***	1(reference)		***
	Intermediate	1.26(1.17-1.35)	***		1.27(1.14-1.14)	***		1.28(1.07-1.53)	**
	Unfavourable	1.72(1.61-1.84)	***		1.28(1.17-1.41)	***		2.27(1.94-2.65)	***
	Medical history
	Favourable	1(reference)		***	1(reference)		***	1(reference)		***
	Intermediate	1.39(1.29-1.50)	***		1.32(1.18-1.49)	***		1.79(1.44-2.24)	***
	Unfavourable	2.24(2.09-2.41)	***		2.08(1.79-2.43)	***		3.07(2.72-3.46)	***
	Psychiatric factors
	Favourable	1(reference)		***	1(reference)		***	1(reference)		***
	Intermediate	1.23(1.06-1.42)	**					1.62(1.38-1.90)	***
	Unfavourable	1.73(1.47-2.02)	***		1.51(1.19-1.92)	***		2.78(1.94-4.00)	***
	Note: Statistical significance levels are indicated as follows: ‘***’ for p-values between 0 and 0.001; ‘**’ for p-values between 0.001 and0.01; ‘*’ for p-values between 0.01 and 0.05. In each domain, the favorable condition was used as the reference.
